# Supplementary material for: Removal of cyanobacteria from a water supply reservoir by sedimentation using flocculants and suspended solids as ballast: Case of Legedadi Reservoir (Ethiopia)
Source: PLoS One. 2021 Apr 12;16(4):e0249720. doi: 10.1371/journal.pone.0249720 (PMC8041171; doi:10.1371/journal.pone.0249720)
Supplement: S2 File — (XLSX) [file pone.0249720.s004.xlsx]

## Sheet: Sheet1
							One-way Anova
			growth rate (1/d)	r2 of fit	avg grwth rate		TRW							WC
	culture	TRW	0.3577	0.987	0.390033	0.156257	Normality Test (Shapiro-Wilk):	Passed	(P = 0.256)					Normality Test (Shapiro-Wilk):	Passed	(P = 0.556)
	culture	TRW	0.6584	0.953			Equal Variance Test (Brown-Forsythe):	Passed	(P = 0.453)					Equal Variance Test (Brown-Forsythe):	Passed	(P = 0.244)
	culture	TRW	0.3937	0.999
	Anabaena	TRW	0.2988	0.999			Source of Variation	DF	SS	MS	F	P		Source of Variation	DF	SS	MS	F	P
	Anabaena	TRW	0.2506	0.992			Between Groups	2	0.0694	0.0347	1.653	0.268		Between Groups	2	1.326	0.663	29.839	0.002
	Anabaena	TRW	0.2539	0.984			Residual	6	0.126	0.021				Residual	5	0.111	0.0222
	Microcystis	TRW	0.3785	0.994			Total	8	0.195					Total	7	1.437
	Microcystis	TRW	0.2774	0.992
	Microcystis	TRW	0.6413	0.998										ll Pairwise Multiple Comparison Procedures (Holm-Sidak method):
	culture	WC	1.1304	0.785	1.2971	0.235749								Overall significance level = 0.05
	culture	WC	1.4638	0.711
	culture	WC		0.186										Comparisons for factor: Col 4
	Anabaena	WC	0.2218	0.988	0.246333	0.0558955								Comparison	Diff of Means	t	P	P<0.050
	Anabaena	WC	0.2069	0.993										culture vs. Anabaena	1.051	7.723	0.002	Yes
	Anabaena	WC	0.3103	0.995										culture vs. Microcystis	0.652	4.794	0.01	Yes
	Microcystis	WC	0.4716	0.987	0.644833	0.156933								Microcystis vs. Anabaena	0.398	3.274	0.022	Yes
	Microcystis	WC	0.6854	0.998
	Microcystis	WC	0.7775	0.991
	culture	RRW	-0.3879	0.451	-0.62035	0.328734
	culture	RRW		0.131
	culture	RRW	-0.8528	0.64
	Anabaena	RRW	-0.7315	0.399	0.238633	0.841762
	Anabaena	RRW	0.6718	0.288
	Anabaena	RRW	0.7756	0.164
	Microcystis	RRW	0.6291	0.21	0.592633	0.0649019
	Microcystis	RRW	0.6311	0.159
	Microcystis	RRW	0.5177	0.182
		RW	0.2154	0.94
